# Supplementary material for: Expression of cell cycle regulators and frequency of TP53 mutations in high risk gastrointestinal stromal tumors prior to adjuvant imatinib treatment
Source: PLoS One. 2018 Feb 16;13(2):e0193048. doi: 10.1371/journal.pone.0193048 (PMC5815598; doi:10.1371/journal.pone.0193048)
Supplement: S2 Table — (XLSX) [file pone.0193048.s002.xlsx]

## Sheet: Supp. Table 2
Supplementary Table 1: Primer sequences
Gene	Exon	F/R	Primer sequence (5` to 3`)
TP53	4a	F	CCT GGT CCT CTG ACT GCT CT
TP53	4a	R	TCT TCT GTC CCT TCC CAG AA
TP53	4b	F	GTC CCC GGA CGA TAT TGA AC
TP53	4b	R	CAA TGC CTG GCC GTA TCC
TP53	5	F	TGC CCT GAC TTT CAA CTC TGT
TP53	5	R	CCT CTG ATT CCT CAC TGA TTG C
TP53	6	F	GAG AGA CGA CAG GGC TGG T
TP53	6	R	TGC TGC TTA TTT GAC CTC CC
TP53	7	F	TGC TTG CCA CAG GTC TCC
TP53	7	R	CCT CTG CTT GCC TCT GAC C
TP53	8	F	CCT GAT TTC CTT ACT GCC TCT T
TP53	8	R	CAA GGG TGC AGT TAT GCC T
