# Supplementary material for: Expression of cell cycle regulators and frequency of TP53 mutations in high risk gastrointestinal stromal tumors prior to adjuvant imatinib treatment
Source: PLoS One. 2018 Feb 16;13(2):e0193048. doi: 10.1371/journal.pone.0193048 (PMC5815598; doi:10.1371/journal.pone.0193048)
Supplement: S3 Table — (XLS) [file pone.0193048.s003.xls]

## Sheet: Sanger results
No.	exon 4a	exon 4b	exon 5	exon 6	exon 7	exon 8	result
1	c.215C>G p.P72R (homozygous)	c.215C>G p.P72R (homozygous)	wildtype		wildtype	c.918A>G p.R306R	intronic mutation
2	c.215C>G p.P72R (homozygous)	c.215C>G p.P72R (homozygous)	wildtype	wildtype	wildtype	wildtype	wildtype
3	invalid	c.215C>G p.P72R (heterozygous)	wildtype	c.672+62G>A	wildtype	wildtype	intronic mutation
4	c.215C>G p.P72R (heterozygous)	c.215C>G p.P72R (heterozygous)	wildtype	wildtype	wildtype	wildtype	wildtype
5	c.215C>G p.P72R (homozygous)	c.215C>G p.P72R (homozygous)	wildtype	wildtype	wildtype	wildtype	wildtype
6	c.215C>G p.P72R (heterozygous)	c.215C>G p.P72R (heterozygous)	wildtype	c.672+62G>A	wildtype	wildtype	intronic mutation
7	c.215C>G p.P72R (homozygous)	c.215C>G p.P72R (homozygous)	wildtype	wildtype	wildtype	wildtype	wildtype
8	c.215C>G p.P72R (heterozygous)	c.215C>G p.P72R (heterozygous)	wildtype	wildtype	wildtype	wildtype	wildtype
9	invalid	c.215C>G p.P72R (heterozygous)	wildtype	wildtype	wildtype	wildtype	wildtype
10	c.215C>G p.P72R (homozygous)	c.215C>G p.P72R (homozygous)	wildtype	wildtype	wildtype	wildtype	wildtype
11	c.215C>G p.P72R (heterozygous)	c.215C>G p.P72R (heterozygous)	wildtype	c.672+62G>A	wildtype	wildtype	intronic mutation
12	c.215C>G p.P72R (heterozygous)	c.215C>G p.P72R (heterozygous)	wildtype	c.672+62G>A	wildtype	wildtype	intronic mutation
13	c.215C>G p.P72R (heterozygous)	c.215C>G p.P72R (heterozygous)	wildtype	wildtype	wildtype	wildtype	wildtype
14	wildtype	wildtype	wildtype	c.672+62G>A	wildtype	wildtype	intronic mutation
15	wildtype	wildtype	wildtype	wildtype	wildtype	wildtype	wildtype
16	c.215C>G p.P72R (homozygous)	c.215C>G p.P72R (homozygous)	wildtype	wildtype	wildtype	wildtype	wildtype
17	c.215C>G p.P72R (homozygous)	c.215C>G p.P72R (homozygous)	wildtype	wildtype	wildtype	wildtype	wildtype
18	c.215C>G p.P72R (heterozygous)	c.215C>G p.P72R (heterozygous)	wildtype	wildtype	wildtype	wildtype	wildtype
19	c.[108G>A;215C>G] p.[P36P;P72R]	c.[108G>A;215C>G] p.[P36P;P72R]	wildtype	c.672+62G>A	wildtype	wildtype	intronic mutation
20	c.215C>G p.P72R (heterozygous)	c.215C>G p.P72R (heterozygous)	wildtype	c.672+62G>A	wildtype	wildtype	intronic mutation
21	c.215C>G p.P72R (homozygous)	c.215C>G p.P72R (homozygous)	wildtype	wildtype	wildtype	wildtype	wildtype
22	c.215C>G p.P72R (homozygous)	c.215C>G p.P72R (homozygous)	wildtype	wildtype	wildtype	wildtype	wildtype
23	c.215C>G p.P72R (heterozygous)	c.215C>G p.P72R (heterozygous)	wildtype	wildtype	wildtype	wildtype	wildtype
24	invalid	wildtype	wildtype	wildtype	wildtype	c.[889C>T(;)919+4A>G] p.H297Y	mutation
25	wildtype	wildtype	wildtype	c.672+62G>A	wildtype	wildtype	intronic mutation
26	c.215C>G p.P72R (homozygous)	c.215C>G p.P72R (homozygous)	wildtype	wildtype	wildtype	wildtype	wildtype
27	c.215C>G p.P72R (heterozygous)	c.215C>G p.P72R (heterozygous)	wildtype	wildtype	invalid	invalid	wildtype
28	invalid	wildtype	wildtype	invalid	wildtype	wildtype	wildtype
29	invalid	invalid	wildtype	wildtype	wildtype	wildtype	wildtype
30	c.215C>G p.P72R (homozygous)	c.215C>G p.P72R (homozygous)	wildtype	c.672+62G>A	wildtype	wildtype	intronic mutation
31	c.215C>G p.P72R (homozygous)	c.215C>G p.P72R (homozygous)	wildtype	wildtype	wildtype	wildtype	wildtype
32	invalid	c.215C>G p.P72R (homozygous)	wildtype	wildtype	wildtype	wildtype	wildtype
33	c.215C>G p.P72R (heterozygous)	c.215C>G p.P72R (heterozygous)	wildtype	wildtype	wildtype	wildtype	wildtype
34	c.215C>G p.P72R (heterozygous)	c.215C>G p.P72R (heterozygous)	wildtype	wildtype	wildtype	wildtype	wildtype
35	c.215C>G p.P72R (heterozygous)	c.215C>G p.P72R (heterozygous)	wildtype	wildtype	wildtype	wildtype	wildtype
36	c.215C>G p.P72R	c.215C>G p.P72R	wildtype	wildtype	wildtype	wildtype	wildtype
37	c.215C>G p.P72R (heterozygous)	c.215C>G p.P72R (heterozygous)	wildtype	wildtype	wildtype	wildtype	wildtype
38	c.215C>G p.P72R (homozygous)	c.215C>G p.P72R (homozygous)	wildtype	wildtype	invalid	wildtype	wildtype
39	wildtype	wildtype	wildtype	wildtype	wildtype	wildtype	wildtype
40	wildtype	wildtype	wildtype	c.672+62G>A	wildtype	wildtype	intronic mutation
41	c.215C>G p.P72R (homozygous)	c.215C>G p.P72R (homozygous)	wildtype	c.672+62G>A	wildtype	wildtype	intronic mutation
42	c.215C>G p.P72R (heterozygous)	c.215C>G p.P72R (heterozygous)	wildtype	wildtype	wildtype	wildtype	wildtype
43	invalid	invalid	invalid	invalid	invalid	invalid	invalid
44	c.215C>G p.P72R	c.215C>G p.P72R	c.514G>T p.V172F	c.639>AG p.R213R	wildtype	wildtype	mutation
45	c.215C>G p.P72R	c.215C>G p.P72R	c.514G>T p.V172F	c.639>AG p.R213R	wildtype	wildtype	mutation
46	c.215C>G p.P72R (heterozygous)	c.215C>G p.P72R (heterozygous)	wildtype	wildtype	wildtype	wildtype	wildtype
47	c.215C>G p.P72R (homozygous)	c.215C>G p.P72R (homozygous)	wildtype	wildtype	wildtype	wildtype	wildtype
48	c.215C>G p.P72R (homozygous)	c.215C>G p.P72R (homozygous)	wildtype	wildtype	wildtype	wildtype	wildtype
49	c.215C>G p.P72R (heterozygous)	c.215C>G p.P72R (heterozygous)	wildtype	c.672+62G>A	wildtype	wildtype	intronic mutation
50	c.215C>G p.P72R (heterozygous)	c.215C>G p.P72R (heterozygous)	wildtype	wildtype	wildtype	wildtype	wildtype
51	c.215C>G p.P72R (homozygous)	c.215C>G p.P72R (homozygous)	wildtype	wildtype	wildtype	wildtype	wildtype
52	c.215C>G p.P72R (homozygous)	c.215C>G p.P72R (homozygous)	wildtype	wildtype	wildtype	wildtype	wildtype
53	c.215C>G p.P72R (homozygous)	c.215C>G p.P72R (heterozygous)	wildtype	wildtype	wildtype	wildtype	wildtype
54	c.215C>G p.P72R (homozygous)	c.215C>G p.P72R (homozygous)	wildtype	wildtype	wildtype	wildtype	wildtype
55	c.215C>G p.P72R (homozygous)	c.215C>G p.P72R (homozygous)	wildtype	wildtype	wildtype	wildtype	wildtype
56	c.215C>G p.P72R (heterozygous)	c.215C>G p.P72R (heterozygous)	wildtype	wildtype	wildtype	wildtype	wildtype
57	c.215C>G p.P72R (heterozygous)	c.215C>G p.P72R (heterozygous)	wildtype	wildtype	wildtype	wildtype	wildtype
58	c.215C>G p.P72R (heterozygous)	invalid	wildtype	invalid	wildtype	wildtype	wildtype
59	c.215C>G p.P72R (heterozygous)	c.215C>G p.P72R (heterozygous)	wildtype	c.672+62G>A	wildtype	wildtype	intronic mutation
60	c.215C>G p.P72R (homozygous)	invalid	wildtype	wildtype	wildtype	wildtype	wildtype
61	invalid	c.215C>G p.P72R (heterozygous)	wildtype	wildtype	wildtype	wildtype	wildtype
62	c.215C>G p.P72R (homozygous)	c.215C>G p.P72R (homozygous)	wildtype	wildtype	wildtype	wildtype	wildtype
63	c.[108G>A;215C>G] p.[P36P;P72R] (heterozygous)	c.215C>G p.P72R (homozygous)	wildtype	c.672+62G>A	wildtype	wildtype	intronic mutation
64	c.215C>G p.P72R (homozygous)	c.215C>G p.P72R (homozygous)	wildtype	c.639>AG p.R213R	wildtype	wildtype	wildtype
65	c.215C>G p.P72R (homozygous)	c.215C>G p.P72R (homozygous)	wildtype	wildtype	wildtype	wildtype	wildtype
66	invalid	invalid	invalid	invalid	wildtype	invalid	invalid
67	c.215C>G p.P72R (heterozygous)	c.215C>G p.P72R (heterozygous)	wildtype	c.672+62G>A	wildtype	wildtype	intronic mutation
68	c.215C>G p.P72R (heterozygous)	c.215C>G p.P72R (heterozygous)	wildtype	wildtype	wildtype	wildtype	wildtype
69	c.215C>G p.P72R (homozygous)	c.215C>G p.P72R (homozygous)	wildtype	wildtype	wildtype	wildtype	wildtype
70	c.215C>G p.P72R (homozygous)	c.215C>G p.P72R (heterozygous)	wildtype	wildtype	wildtype	wildtype	wildtype
71	c.215C>G p.P72R (heterozygous)	c.215C>G p.P72R (heterozygous)	wildtype	wildtype	wildtype	wildtype	wildtype
72	c.[108G>A;215C>G] p.[P36P;P72R]	c.215C>G p.P72R (heterozygous)	wildtype	c.672+62G>A	wildtype	wildtype	intronic mutation
73	c.215C>G p.P72R (homozygous)	c.215C>G p.P72R (homozygous)	wildtype	wildtype	wildtype	wildtype	wildtype
74	c.215C>G p.P72R (homozygous)	c.215C>G p.P72R (homozygous)	wildtype	wildtype	wildtype	wildtype	wildtype
75	c.215C>G p.P72R (homozygous)	c.215C>G p.P72R (homozygous)	wildtype	wildtype	wildtype	wildtype	wildtype
76	c.215C>G p.P72R (homozygous)	c.215C>G p.P72R (homozygous)	wildtype	wildtype	wildtype	wildtype	wildtype
77	c.215C>G p.P72R (homozygous)	c.215C>G p.P72R (homozygous)	wildtype	wildtype	wildtype	wildtype	wildtype
78	c.215C>G p.P72R (homozygous)	c.215C>G p.P72R (homozygous)	wildtype	c.639A>G p.R213R	c.673-36G>C (heterozygous)	c.885T>C p.P295P	intronic mutation
79	c.215C>G p.P72R (homozygous)	c.215C>G p.P72R (homozygous)	wildtype	wildtype	wildtype	wildtype	wildtype
80	c.215C>G p.P72R (heterozygous)	c.215C>G p.P72R (heterozygous)	wildtype	c.672+62G>A	wildtype	wildtype	intronic mutation
81	c.215C>G p.P72R (heterozygous)	c.215C>G p.P72R (heterozygous)	wildtype	c.672+62G>A	wildtype	wildtype	intronic mutation
82	c.215C>G p.P72R (homozygous)	c.215C>G p.P72R (homozygous)	wildtype	wildtype	wildtype	wildtype	wildtype
83	c.215C>G p.P72R (homozygous)	c.215C>G p.P72R (homozygous)	wildtype	wildtype	wildtype	wildtype	wildtype
84	c.215C>G p.P72R (heterozygous)	c.215C>G p.P72R (heterozygous)	wildtype	wildtype	wildtype	wildtype	wildtype
85	c.215C>G p.P72R (heterozygous)	c.215C>G p.P72R (heterozygous)	wildtype	wildtype	wildtype	wildtype	wildtype
86	c.215C>G p.P72R (heterozygous)	c.215C>G p.P72R (heterozygous)	wildtype	wildtype	wildtype	wildtype	wildtype
87	wildtype	wildtype	wildtype	wildtype	wildtype	wildtype	wildtype
88	c.215C>G p.P72R	c.215C>G p.P72R	wildtype	wildtype	wildtype	wildtype	wildtype
89	invalid	invalid	wildtype	c.[672+42G>A(;)672+61G>A]	invalid	c.919+20A>G	intronic mutation
90	wildtype	wildtype	wildtype	wildtype	wildtype	wildtype	wildtype
91	c.215C>G p.P72R	c.215C>G p.P72R	wildtype	wildtype	wildtype	wildtype	wildtype
92	invalid	invalid	invalid	invalid	invalid	invalid	invalid
93	c.215C>G p.P72R (heterozygous)	c.[215C>G(;)280T>G] p.[P72R(;)S94A]	wildtype	wildtype	wildtype	wildtype	mutation
94	c.215C>G p.P72R (heterozygous)	c.215C>G p.P72R (heterozygous)	wildtype	c.639A>G p.R213R	wildtype	wildtype	wildtype
95	c.215C>G p.P72R (homozygous)	c.215C>G p.P72R (homozygous)	wildtype	wildtype	wildtype	wildtype	wildtype
96	c.215C>G p.P72R (heterozygous)	c.215C>G p.P72R (heterozygous)	wildtype	wildtype	wildtype	wildtype	wildtype
97	c.215C>G p.P72R (heterozygous)	c.215C>G p.P72R (heterozygous)	wildtype	c.672+62G>A	wildtype	wildtype	intronic mutation
98	c.215C>G p.P72R (homozygous)	c.215C>G p.P72R (homozygous)	wildtype	wildtype	wildtype	wildtype	wildtype
99	c.215C>G p.P72R	c.215C>G p.P72R	wildtype	wildtype	wildtype	wildtype	wildtype
100	c.215C>G p.P72R (heterozygous)	c.215C>G p.P72R (heterozygous)	wildtype	wildtype	wildtype	wildtype	wildtype
101	c.215C>G p.P72R (heterozygous)	c.215C>G p.P72R (heterozygous)	wildtype	wildtype	wildtype	wildtype	wildtype
102	c.215C>G p.P72R (homozygous)	c.215C>G p.P72R (heterozygous)	c.493C>A p.Q165K	wildtype	wildtype	wildtype	mutation
103	c.215C>G p.P72R (heterozygous)	c.215C>G p.P72R (heterozygous)	wildtype	c.672+62G>A	wildtype	wildtype	intronic mutation
104	c.215C>G p.P72R (homozygous)	c.215C>G p.P72R (homozygous)	wildtype	wildtype	wildtype	wildtype	wildtype
105	c.215C>G p.P72R (heterozygous)	c.215C>G p.P72R (heterozygous)	wildtype	wildtype	wildtype	wildtype	wildtype
106	c.215C>G p.P72R (heterozygous)	invalid	wildtype	wildtype	wildtype	wildtype	wildtype
107	c.215C>G p.P72R (homozygous)	c.215C>G p.P72R (homozygous)	wildtype	wildtype	wildtype	wildtype	wildtype
108	c.215C>G p.P72R (homozygous)	c.215C>G p.P72R (homozygous)	wildtype	wildtype	wildtype	wildtype	wildtype
109	c.215C>G p.P72R (heterozygous)	c.215C>G p.P72R (heterozygous)	wildtype	c.672+62G>A	wildtype	wildtype	intronic mutation
110	c.215C>G p.P72R (homozygous)	c.215C>G p.P72R (homozygous)	wildtype	wildtype	wildtype	wildtype	wildtype
111	c.215C>G p.P72R (heterozygous)	c.215C>G p.P72R (heterozygous)	wildtype	wildtype	wildtype	wildtype	wildtype
112	c.215C>G p.P72R (homozygous)	c.215C>G p.P72R (homozygous)	wildtype	wildtype	wildtype	wildtype	wildtype
113	c.215C>G p.P72R (heterozygous)	c.215C>G p.P72R (heterozygous)	wildtype	wildtype	c.768A>G p.T256T	wildtype	wildtype
114	c.215C>G p.P72R	c.215C>G p.P72R	wildtype	wildtype	wildtype	wildtype	wildtype
115	c.215C>G p.P72R (homozygous)	c.215C>G p.P72R (homozygous)	wildtype	wildtype	wildtype	wildtype	wildtype
116	c.215C>G p.P72R (heterozygous)	c.215C>G p.P72R (heterozygous)	wildtype	c.672+62G>A	wildtype	wildtype	intronic mutation
117	c.215C>G p.P72R (homozygous)	c.215C>G p.P72R (homozygous)	wildtype	wildtype	wildtype	wildtype	wildtype
118	c.215C>G p.P72R (homozygous)	c.215C>G p.P72R (homozygous)	wildtype	wildtype	wildtype	wildtype	wildtype
119	c.215C>G p.P72R (homozygous)	c.215C>G p.P72R (homozygous)	wildtype	wildtype	wildtype	wildtype	wildtype
120	c.215C>G p.P72R (homozygous)	c.215C>G p.P72R (homozygous)	wildtype	wildtype	wildtype	wildtype	wildtype
121	c.215C>G p.P72R	c.215C>G p.P72R	wildtype	wildtype	wildtype	wildtype	wildtype
122	c.215C>G p.P72R (heterozygous)	c.215C>G p.P72R (heterozygous)	wildtype	wildtype	wildtype	wildtype	wildtype
123	c.215C>G p.P72R	c.215C>G p.P72R	wildtype	wildtype	wildtype	wildtype	wildtype
124	c.215C>G p.P72R (heterozygous)	c.215C>G p.P72R (heterozygous)	wildtype	c.672+62G>A	wildtype	wildtype	intronic mutation
125	c.215C>G p.P72R (heterozygous)	c.215C>G p.P72R (heterozygous)	wildtype	wildtype	wildtype	wildtype	wildtype
126	c.215C>G p.P72R	c.215C>G p.P72R	wildtype	wildtype	wildtype	wildtype	wildtype
127	c.215C>G p.P72R (heterozygous)	c.215C>G p.P72R (heterozygous)	wildtype	c.672+62G>A	wildtype	wildtype	intronic mutation
128	c.215C>G p.P72R (heterozygous)	c.215C>G p.P72R (heterozygous)	wildtype	wildtype	wildtype	wildtype	wildtype
129	c.[108G>A;215C>G] p.[P36P;P72R]	c.[108G>A;215C>G] p.[P36P;P72R]	wildtype	wildtype	wildtype	wildtype	wildtype
130	c.215C>G p.P72R (heterozygous)	c.215C>G p.P72R (heterozygous)	wildtype	wildtype	wildtype	wildtype	wildtype
131	c.215C>G p.P72R (heterozygous)	c.215C>G p.P72R (heterozygous)	wildtype	wildtype	wildtype	wildtype	wildtype
132	c.215C>G p.P72R (homozygous)	c.215C>G p.P72R (homozygous)	wildtype	wildtype	wildtype	wildtype	wildtype
133	c.215C>G p.P72R (heterozygous)	c.215C>G p.P72R (heterozygous)	wildtype	c.672+62G>A	wildtype	wildtype	intronic mutation
134	c.215C>G p.P72R (homozygous)	c.215C>G p.P72R (homozygous)	wildtype	wildtype	wildtype	wildtype	wildtype
135	c.215C>G p.P72R (homozygous)	c.215C>G p.P72R (homozygous)	wildtype	wildtype	wildtype	wildtype	wildtype
136	c.215C>G p.P72R (homozygous)	c.215C>G p.P72R (homozygous)	wildtype	wildtype	wildtype	wildtype	wildtype
137	c.215C>G p.P72R (homozygous)	c.215C>G p.P72R (homozygous)	wildtype	invalid	invalid	wildtype	wildtype
138	c.108G>A p.P36P	c.108G>A p.P36P	wildtype	c.672+62G>A	wildtype	wildtype	intronic mutation
139	c.215C>G p.P72R (homozygous)	c.215C>G p.P72R (homozygous)	wildtype	wildtype	wildtype	wildtype	wildtype
140	c.215C>G p.P72R (heterozygous)	c.215C>G p.P72R (heterozygous)	wildtype	wildtype	wildtype	wildtype	wildtype
141	invalid	c.215C>G p.P72R (heterozygous)	wildtype	wildtype	wildtype	wildtype	wildtype
142	c.215C>G p.P72R	c.215C>G p.P72R	wildtype	wildtype	wildtype	wildtype	wildtype
143	c.215C>G p.P72R (heterozygous)	c.215C>G p.P72R (heterozygous)	wildtype	c.672+62G>A	wildtype	wildtype	intronic mutation
144	c.[108G>C(;)215C>G] p.[P36R(;)P72R]	c.215C>G p.P72R (heterozygous)	wildtype	wildtype	wildtype	wildtype	wildtype
145	c.215C>G p.P72R (heterozygous)	c.215C>G p.P72R (heterozygous)	wildtype	wildtype	wildtype	wildtype	wildtype
146	c.215C>G p.P72R (homozygous)	c.215C>G p.P72R (homozygous)	wildtype	wildtype	wildtype	wildtype	wildtype
147	c.215C>G p.P72R (heterozygous)	c.215C>G p.P72R (heterozygous)	wildtype	c.[c.672+31A>G(;)672+62G>A]	wildtype	wildtype	intronic mutation
148	c.215C>G p.P72R (heterozygous)	c.215C>G p.P72R (heterozygous)	wildtype	wildtype	wildtype	wildtype	wildtype
149	c.215C>G p.P72R (homozygous)	c.215C>G p.P72R (homozygous)	wildtype	wildtype	wildtype	wildtype	wildtype
150	invalid	c.215C>G p.P72R (homozygous)	wildtype	wildtype	wildtype	wildtype	wildtype
151	invalid	invalid	invalid	invalid	wildtype	wildtype	invalid
152	c.215C>G p.P72R (heterozygous)	c.215C>G p.P72R (heterozygous)	wildtype	c.672+62G>A	wildtype	wildtype	intronic mutation
153	c.215C>G p.P72R (homozygous)	c.215C>G p.P72R (homozygous)	wildtype	wildtype	c.673-36G>C heterozygous	wildtype	intronic mutation
154	c.215C>G p.P72R	c.215C>G p.P72R	wildtype	wildtype	wildtype	wildtype	wildtype
155	c.215C>G p.P72R (heterozygous)	c.215C>G p.P72R (heterozygous)	wildtype	wildtype	wildtype	wildtype	wildtype
156	c.215C>G p.P72R (heterozygous)	c.215C>G p.P72R (heterozygous)	wildtype	wildtype	wildtype	c.818G>A p.R273H	mutation
157	c.215C>G p.P72R (homozygous)	c.215C>G p.P72R (homozygous)	c.513G>A p.E171E	wildtype	wildtype	wildtype	wildtype
158	c.215C>G p.P72R (heterozygous)	c.215C>G p.P72R (heterozygous)	wildtype	wildtype	wildtype	wildtype	wildtype
159	c.215C>G p.P72R	c.215C>G p.P72R	wildtype	wildtype	wildtype	wildtype	wildtype
160	c.215C>G p.P72R (homozygous)	c.215C>G p.P72R (homozygous)	wildtype	c.639>AG p.R213R	wildtype	wildtype	wildtype
161	c.215C>G p.P72R	c.215C>G p.P72R	wildtype	c.672+62G>A	wildtype	wildtype	intronic mutation
162	c.215C>G p.P72R (heterozygous)	c.215C>G p.P72R (heterozygous)	wildtype	wildtype	wildtype	wildtype	wildtype
163	c.215C>G p.P72R (homozygous)	c.215C>G p.P72R (homozygous)	wildtype	invalid	c.725G>A p.C242Y	wildtype	mutation
164	c.215C>G p.P72R (homozygous)	c.215C>G p.P72R (homozygous)	wildtype	wildtype	wildtype	wildtype	wildtype
165	c.215C>G p.P72R (heterozygous)	c.215C>G p.P72R (heterozygous)	wildtype	c.672+62G>A	wildtype	wildtype	intronic mutation
166	c.215C>G p.P72R (heterozygous)	c.215C>G p.P72R (heterozygous)	wildtype	c.672+62G>A	wildtype	wildtype	intronic mutation
167	c.215C>G p.P72R (heterozygous)	c.215C>G p.P72R (heterozygous)	wildtype	c.672+62G>A	c.673-36G>C heterozygous	wildtype	intronic mutation
168	c.215C>G p.P72R (heterozygous)	c.215C>G p.P72R (heterozygous)	wildtype	wildtype	wildtype	wildtype	wildtype
169	c.215C>G p.P72R (homozygous)	c.215C>G p.P72R (homozygous)	wildtype	wildtype	wildtype	wildtype	wildtype
170	c.215C>G p.P72R (heterozygous)	c.215C>G p.P72R (heterozygous)	wildtype	c.672+62G>A	wildtype	wildtype	intronic mutation
171	invalid	c.215C>G p.P72R (heterozygous)	wildtype	wildtype	wildtype	wildtype	wildtype
172	c.215C>G p.P72R (homozygous)	c.215C>G p.P72R (homozygous)	wildtype	c.672+26G>A	wildtype	wildtype	intronic mutation
173	c.215C>G p.P72R (heterozygous)	c.215C>G p.P72R (heterozygous)	wildtype	wildtype	wildtype	wildtype	wildtype
174	wildtype	wildtype	wildtype	wildtype	wildtype	wildtype	wildtype
175	c.215C>G p.P72R (homozygous)	c.215C>G p.P72R (homozygous)	wildtype	wildtype	wildtype	wildtype	wildtype
176	c.215C>G p.P72R (homozygous)	c.215C>G p.P72R (homozygous)	wildtype	wildtype	wildtype	wildtype	wildtype
177	c.215C>G p.P72R	c.215C>G p.P72R	wildtype	c.672+62G>A	wildtype	wildtype	intronic mutation
178	c.215C>G p.P72R (homozygous)	c.215C>G p.P72R (homozygous)	wildtype	wildtype	wildtype	wildtype	wildtype
179	c.215C>G p.P72R	c.215C>G p.P72R	wildtype	wildtype	wildtype	wildtype	wildtype
180	c.215C>G p.P72R (homozygous)	c.215C>G p.P72R (homozygous)	wildtype	wildtype	wildtype	wildtype	wildtype
181	c.215C>G p.P72R	c.215C>G p.P72R	wildtype	wildtype	wildtype	wildtype	wildtype
182	c.215C>G p.P72R (homozygous)	c.215C>G p.P72R (homozygous)	wildtype	wildtype	wildtype	wildtype	wildtype
183	wildtype	wildtype	wildtype	wildtype	wildtype	wildtype	wildtype
184	c.215C>G p.P72R (homozygous)	c.215C>G p.P72R (homozygous)	wildtype	wildtype	wildtype	wildtype	wildtype
185	c.215C>G p.P72R (homozygous)	c.215C>G p.P72R (homozygous)	wildtype	wildtype	wildtype	wildtype	wildtype
186	c.[108G>A;215C>G] p.[P36P;P72R]	c.215C>G p.P72R (heterozygous)	wildtype	c.672+62G>A	wildtype	wildtype	intronic mutation
187	c.215C>G p.P72R	c.215C>G p.P72R	wildtype	wildtype	wildtype	wildtype	wildtype
188	c.215C>G p.P72R (homozygous)	c.215C>G p.P72R (homozygous)	wildtype	wildtype	wildtype	wildtype	wildtype
189	c.215C>G p.P72R (heterozygous)	c.215C>G p.P72R (heterozygous)	wildtype	wildtype	wildtype	wildtype	wildtype
190	c.215C>G p.P72R (homozygous)	c.215C>G p.P72R (homozygous)	wildtype	wildtype	wildtype	wildtype	wildtype
191	c.215C>G p.P72R (homozygous)	c.215C>G p.P72R (homozygous)	wildtype	wildtype	wildtype	c.906G>A p.G302G	wildtype
192	c.215C>G p.P72R (heterozygous)	c.215C>G p.P72R (heterozygous)	wildtype	wildtype	wildtype	wildtype	wildtype
193	c.215C>G p.P72R (heterozygous)	c.215C>G p.P72R (heterozygous)	wildtype	c.639>AG p.R213R	wildtype	wildtype	wildtype
194	c.108G>A p.P36P	c.108G>A p.P36P	wildtype	c.672+62G>A	wildtype	wildtype	intronic mutation
195	c.215C>G p.P72R (heterozygous)	c.215C>G p.P72R (heterozygous)	wildtype	wildtype	wildtype	wildtype	wildtype
196	c.215C>G p.P72R (heterozygous)	c.215C>G p.P72R (heterozygous)	wildtype	wildtype	wildtype	wildtype	wildtype
197	c.215C>G p.P72R (homozygous)	c.215C>G p.P72R (homozygous)	wildtype	wildtype	wildtype	wildtype	wildtype
198	c.215C>G p.P72R (heterozygous)	c.215C>G p.P72R (heterozygous)	wildtype	wildtype	wildtype	wildtype	wildtype
199	c.215C>G p.P72R (heterozygous)	c.215C>G p.P72R (heterozygous)	wildtype	wildtype	wildtype	wildtype	wildtype
200	c.215C>G p.P72R (heterozygous)	c.215C>G p.P72R (heterozygous)	wildtype	wildtype	wildtype	wildtype	wildtype
201	c.215C>G p.P72R (homozygous)	c.215C>G p.P72R (homozygous)	wildtype	wildtype	wildtype	wildtype	wildtype
202	c.215C>G p.P72R (homozygous)	c.215C>G p.P72R (homozygous)	wildtype	wildtype	wildtype	wildtype	wildtype
203	c.215C>G p.P72R (homozygous)	c.215C>G p.P72R (homozygous)	wildtype	wildtype	wildtype	wildtype	wildtype
204	c.215C>G p.P72R	c.215C>G p.P72R	wildtype	wildtype	wildtype	c.824_825del p.A275Lfs*29	mutation
205	invalid	c.215C>G p.P72R (heterozygous)	wildtype	wildtype	invalid	wildtype	wildtype
206	c.215C>G p.P72R (homozygous)	c.215C>G p.P72R (homozygous)	wildtype	wildtype	wildtype	wildtype	wildtype
207	invalid	c.[215C>G(;)375+32G>A] p.P72R (heterozygous)	invalid	wildtype	wildtype	invalid	wildtype
208	c.215C>G p.P72R (heterozygous)	c.215C>G p.P72R (heterozygous)	wildtype	c.672+62G>A	wildtype	wildtype	intronic mutation
209	c.215C>G p.P72R (homozygous)	c.215C>G p.P72R (homozygous)	wildtype	wildtype	wildtype	wildtype	wildtype
210	c.[108G>C(;)215C>G] p.[P36R(;)P72R]	c.215C>G p.P72R (heterozygous)	c.481G>T p.A161S	wildtype	wildtype	wildtype	mutation
211	c.215C>G p.P72R (homozygous)	c.215C>G p.P72R (homozygous)	wildtype	wildtype	wildtype	wildtype	wildtype
212	c.215C>G p.P72R (homozygous)	c.215C>G p.P72R (homozygous)	wildtype	wildtype	wildtype	wildtype	wildtype
213	c.215C>G p.P72R (homozygous)	c.215C>G p.P72R (homozygous)	wildtype	wildtype	wildtype	wildtype	wildtype
214	c.215C>G p.P72R (homozygous)	c.215C>G p.P72R (homozygous)	wildtype	wildtype	wildtype	wildtype	wildtype
215	invalid	c.215C>G p.P72R (homozygous)	invalid	wildtype	wildtype	wildtype	wildtype
216	c.108G>A p.P36P	c.108G>A p.P36P	wildtype	c.672+62G>A	wildtype	wildtype	intronic mutation
217	c.215C>G p.P72R (heterozygous)	c.215C>G p.P72R (heterozygous)	wildtype	wildtype	wildtype	wildtype	wildtype
218	c.215C>G p.P72R (heterozygous)	c.215C>G p.P72R (heterozygous)	wildtype	wildtype	wildtype	wildtype	wildtype
219	c.215C>G p.P72R (homozygous)	c.215C>G p.P72R (homozygous)	wildtype	wildtype	wildtype	wildtype	wildtype
220	invalid	wildtype	invalid	invalid	invalid	wildtype	invalid
221	c.215C>G p.P72R (homozygous)	c.215C>G p.P72R (homozygous)	wildtype	c.618G>A p.L206L	wildtype	wildtype	wildtype
222	c.215C>G p.P72R	c.215C>G p.P72R	wildtype	wildtype	wildtype	wildtype	wildtype
223	invalid	c.215C>G p.P72R (homozygous)	wildtype	wildtype	wildtype	wildtype	wildtype
224	c.215C>G p.P72R (homozygous)	c.215C>G p.P72R (homozygous)	wildtype	wildtype	wildtype	wildtype	wildtype
225	c.215C>G p.P72R (homozygous)	c.[215C>G(;)399C>T] p.[P72R(;)F113F]	wildtype	wildtype	wildtype	wildtype	wildtype
226	c.215C>G p.P72R (homozygous)	c.215C>G p.P72R (homozygous)	wildtype	wildtype	wildtype	wildtype	wildtype
227	c.215C>G p.P72R	c.215C>G p.P72R	wildtype	wildtype	wildtype	wildtype	wildtype
228	c.215C>G p.P72R (heterozygous)	c.215C>G p.P72R (heterozygous)	wildtype	wildtype	wildtype	wildtype	wildtype
229	c.215C>G p.P72R (homozygous)	c.215C>G p.P72R (homozygous)	wildtype	wildtype	wildtype	wildtype	wildtype
230	invalid	c.215C>G p.P72R (homozygous)	wildtype	wildtype	wildtype	wildtype	wildtype
231	invalid	invalid	wildtype	invalid	wildtype	c.818G>A p.R273H???	mutation
232	wildtype	wildtype	wildtype	c.672+62G>A	wildtype	wildtype	intronic mutation
233	c.215C>G p.P72R (homozygous)	c.215C>G p.P72R (homozygous)	wildtype	wildtype	wildtype	wildtype	wildtype
234	c.215C>G p.P72R (heterozygous)	c.215C>G p.P72R (heterozygous)	wildtype	wildtype	wildtype	wildtype	wildtype
235	c.215C>G p.P72R (homozygous)	c.215C>G p.P72R (homozygous)	c.431A>G p.Q144R	wildtype	wildtype	c.[853G>T(;)883C>T] p.[E285*(;)P295S]	mutation
236	c.215C>G p.P72R (heterozygous)	c.215C>G p.P72R (heterozygous)	wildtype	wildtype	c.769C>G p.L257V	wildtype	mutation
237	c.215C>G p.P72R	c.215C>G p.P72R	wildtype	wildtype	wildtype	wildtype	wildtype
238	c.215C>G p.P72R (heterozygous)	c.215C>G p.P72R (heterozygous)	wildtype	wildtype	wildtype	wildtype	wildtype
239	c.215C>G p.P72R (heterozygous)	c.215C>G p.P72R (heterozygous)	wildtype	c.672+31A>G	wildtype	wildtype	intronic mutation
240	c.215C>G p.P72R (homozygous)	invalid	wildtype	wildtype	wildtype	wildtype	wildtype
241	invalid	invalid	invalid	invalid	invalid	invalid	invalid
242	c.215C>G p.P72R (heterozygous)	c.215C>G p.P72R (heterozygous)	c.483C>T p.A161A	invalid	wildtype	wildtype	wildtype
243	invalid	invalid	invalid	invalid	invalid	invalid	invalid
244	invalid	invalid	invalid	invalid	invalid	invalid	invalid
245	invalid	invalid	wildtype	wildtype	wildtype	wildtype	wildtype
246	c.215C>G p.P72R (homozygous)	invalid	wildtype	wildtype	c.673-35G>C	wildtype	wildtype
247	c.215C>G p.P72R (homozygous)	c.215C>G p.P72R (homozygous)	wildtype	wildtype	wildtype	wildtype	wildtype
248	invalid	invalid	wildtype	wildtype	wildtype	invalid	wildtype
249	invalid	invalid	wildtype	wildtype	wildtype	wildtype	wildtype
250	c.215C>G p.P72R (heterozygous)	c.215C>G p.P72R (heterozygous)	wildtype	wildtype	wildtype	wildtype	wildtype
251	c.96+41_96+56dup16	wildtype	wildtype	wildtype	wildtype	wildtype	wildtype
252	c.215C>G p.P72R (homozygous)	c.215C>G p.P72R (homozygous)	wildtype	wildtype	wildtype	wildtype	wildtype
253	c.215C>G p.P72R (homozygous)	c.215C>G p.P72R (homozygous)	wildtype	wildtype	c.673-35G>C	wildtype	intronic mutation
254	invalid	invalid	invalid	invalid	wildtype	wildtype	invalid
255	c.215C>G p.P72R (heterozygous)	c.215C>G p.P72R (heterozygous)	c.468C>G p.R156R	wildtype	wildtype	wildtype	wildtype
256	c.215C>G p.P72R (homozygous)	c.215C>G p.P72R (homozygous)	wildtype	wildtype	wildtype	wildtype	wildtype
257	c.215C>G p.P72R (heterozygous)	c.215C>G p.P72R (heterozygous)	wildtype	wildtype	wildtype	wildtype	wildtype

## Sheet: IHC results
	p16	CyclinD1	p53	MDM2	CDK4	p-Rb	p21	E2F1
No.
1	0	0	0	0	0	0	2	2
2	0	0.5	2	0	0	0	1.5	2.5
3	0	0	2.5	0	0	0	2.5	1
4	0	0	3	0	0	0	2	4
5	1.5	0.5	2.5	0.5	0	1	2.25	3
7	4.5	6	2	0	0	1	4	5
8	10	1	3	0	0	0	4	3
9	2	0	2	0	1	0	4.5	3
10	1	0	2	0	3.5	0	5.5	3
11	1	0	1	0	0	0	1	1
12	0	2	3	0	0	2.5	3	3
14	2	0	2	4	6	5	6	3
15	1	0	1	0	0	0	2	2
16	3	0	3	0	3	0	5	1
17	0	0	0	0	0	0	0	0
18	3	0	2	0	0	0	2	0
19	2.5	2	2	0	0	1	3.5	2
20	3.5	1	2	0	1	0	6.5	0
21	0	0	0	0	0	1	0	1
22	0	0	4	0	0	0	7	0
24	0	0	1	0	0	0	5.5	1
25	6	1	2	0	0	0	2	1
26	0	0	2	0	2	2	2	2
27	3	0	3	0	0	0	2.5	5
28	0	0	0	0	2	0	0	2
29	5.5	0	3.5	0	0	0	2	1
30	8	1.5	3	1	2	1	8.5	2.5
31	2.5	3.5	2.5	0	1	0	4	4
32	6.5	1	1	0	0	2	2	2
33	2.5	1	1.5	0	0	1	3.5	3.5
34	2	1	2	0	0	0	2.5	1
35	2	0	1	0	0	0	2	2
38	0	2.5	2	0	0	0	3	2
39	0	0	0	0	0	0	0	0
40	1	0	3.5	0	0	0	3	3
41	4.5	1	2.5	0	0	0	5	3.5
42	0	1	2	0	0	0	2	2.5
43	1	0	2	0	0	0	2.5	2.5
44	0	1	2	0	0	2	2.5	1
45	0	0	2	0	4	2	4	4
46	7.5	0	3	0	0	0	2	2
48	2.5	0	5.5	0	1	0	7	1
49	6	1	2	0	0	0	2	2
50	2.5	4.5	2	0	0	0	4.5	4.5
53	3.5	1.5	2	0	0	0	2.5	2
53	0	0	0	0	0	0	0	0
54	2	0	2	0	0	1	4.5	3
56	4	0	3	0	0	0	7	2.5
57	6	0	2	0	0	0	1	2
58	1	0	0.5	0	0	0	2	0
59	2.5	1	2.5	0	1	0	3	2.5
60	0	0	2	0	0	0	3	2
61	0	0	3.5	0	1	0	2	1.5
62	2	0	3.5	1	0	1	2.5	4
63	0	0	0	0	0	0	2	2
64	3	0	0.5	0	0	0	3	2
65	8	2.5	3.5	4.5	11	1	4.5	3
67	2.5	2	3	0	0	0	8.5	2
70	0	0	2	0	0	0	3	2
71	0	0	3.5	2	0	0	1.5	1.5
72	8	0	1	0	0	1	5	2.5
73	1	2	2	0	1	2	3	2.5
74	4.5	0	2	0	0	0	2	2
75	7	0	2.5	0	1	0	2	0
77	5	0	3.5	0	0	0	4	4
78	0	0	2	0	0	2	2.5	0
79	4.5	2	1	0	0	0	2	3.5
80	2	0	2	0	0	0	3	3.5
81	1	0	2	0	0	0	4	3
82	0	0	0	0	0	0	2	2.5
83	0	0	1	0	0	0	2	3
84	4	0	2	0	4	0	7	2
85	0	0	2	0	0	2	2	0
86	0	1	2	0	0	0	2	1
88	3	0	0	0	0	0	2	0
89	2.5	0	2	0	0	0	2	2.5
90	3.5	1.5	3	0	2	1	8	4.5
91	2	0	2	0	0	0	3	1
92	9.5	0	5	0	1	0	5.5	5.5
93	2.5	6	2.5	0	1	0	3.5	3
94	5.5	0	2.5	0	1	2	3	2.5
95	11	0	9	0	1	0	5	5
96	2.5	1	2	0	0	1	3.5	2.5
97	7.5	0	1	0	0	1	2.5	2.5
98	1	0	2	0	0	0	2	3
99	5	0	3.5	0	1	1	2	1
100	0	1	2	0	0	0	3	2
101	0	1	2	0	0	0	2	2
102	3	0	2.5	0	0	0	2	1
104	0	0	0.7	0	0	0	1.3	2
105	5.5	0	2	0	0	0	1	0
107	0	0	1	0	0	0	3	0
108	2	0	2	0	0	0	2	2
109	1	3	4	2	2	0	9.5	7.5
110	0	6	2	0	0	0	8.5	3.5
111	2	1	2	0	0	0	2.5	1
112	3	1	1	0	0	0	2	1
113	12	2	4	3	10	0	5	2.5
115	10	6	4	0	0	2	4	3
116	3	0	1	1	0	0	3	2
117	0	3.5	3	0	0	0	2.5	2
118	0	0	0	0	0	0	2	0
119	1	6.5	4	0	2	0	3.5	1
120	0	0	2	0	0	0	2	2
121	0	0	2	0	0	0	2	2
122	2.5	2	2	0	0	0	5	4
123	6.5	0	1	0	0	0	2	3.5
124	1	0	2	0	0	1	2	2
126	1	0	2	0	0	0	1	1
127	2	2	4.5	1	1	0	5.5	3.5
128	0	1	1	0	0	0	5	2
129	0	1	3	0	0	5	2.5	5
131	5	0	2	0	0	0	3	1
132	0	0	2	0	0	0	0	0
133	4	3.5	2	0	0	0	3.5	3.5
134	2.5	0	2	0	2	0	4	0
135	0	1	1	0	0	0	2	0
136	6	6	1	0	0	1	2	3.5
137	6.5	1	2	0	0	0	3.5	3
139	0	0	2	0	1	0	2	2
140	1	0	2	0	0	0	2	1
141	2	0	2	0	0	1	3	3
142	1.5	0	2	0	0	0	2	1
143	0	0	2.5	1.5	0	0	3.5	0
148	2	1	2.5	0	0	1	7.5	0
149	9	1.5	12	0	1	1	4	2.5
151	3	3	3.5	0	1	1	4	2.5
154	1	0	2.5	0	1	0	1	1.5
155	9.5	0	2.5	0	0	0	4	2.5
156	3	0	1	0	0	0	2	2
157	0	0	0	0	0	0	2	2
159	5.5	0	2	0	0	0	3.5	3.5
160	3.5	2	2	0	0	1	2	3
161	4	7	2	0	1	2	5	4
162	0	1.5	2	1	2.5	0	2	2
163	1	2.5	1	0	0	0	3	1.5
164	0	2	2	0	0	2.5	4.5	3
166	0	0	2.5	1	1	0	3	5
169	4	0	2.5	0	0	0	2	1
170	0	8	3.5	1	4.5	2	8	5
172	0	1	2	0	0	0	4	3.5
174	1	0	2	0	0	0	2	2
176	2.5	0	2.5	0	2	0	6	5
177	1	0	2	0	2	1	2	1
178	0	1	2	0	0	0	3	2.5
179	0	1	2.5	0	0	0	2	2
180	10.5	4	2	0	0	0	5	2
181	4	4.5	7	1	6	2	9.5	4
182	5	0	2	0	0	0	2	1
183	0	0	2	0	0	0	2	0
184	7.5	0	8	0	0	0	2.5	2.5
186	7.5	5	1	1	0	1	3	2
187	1	0	2	0	0	0	2	1
189	3.5	0	2	0	0	0	2	2
190	5	4	3	4.5	1	6.5	8	3.5
191	0	0	2	2	0	0	4	4
193	3.5	1	2	1	2	0	2.5	0
195	0	0	8	2	2	0	5	2
196	2	1	2	0	0	0	2	2
197	0	1	2	0	0	0	2	0
198	0	0	2	1	0	1	3.5	3
200	0	0	1	0	0	0	2	2
201	0	2.5	2	0	0	0	2.5	2
202	2	6.5	2.5	0	3.5	1	4.5	3
203	4.25	1	2.25	0	0	0	2.25	3
204	1	0	5.5	2	1	1	4.5	4
205	0	0	1.5	0	0.5	0	2.5	2
206	1	3.5	2	0	0	0	2	1
207	8.5	0	3.5	0	0	0	4	2.5
208	0	1	2	0	1	2	2.5	2.5
209	6	0	2.5	0	0	0	2.5	2.5
210	12	0	4	0	0	0	3.5	3.5
211	8	0	4	0	1	0	5.5	4
212	5	2	0	0	2	0	3	5
214	4	2.5	3.5	0	1	2	4	2
215	8	0	0	0	0	0	4	4
217	4	3	3	0	2	0	4	4
218	0	1	5	3.5	2	0	4.5	3.5
220	1	0	2	0	0	0	2	1
222	10.5	2.5	5	2	2	0	9.5	5
226	0	1	1.5	0	0	2	3	2
227	11.5	3.5	3.5	1	2	1	6	4
229	4	0	0	0	0	0	2	3
230	4	4.5	6.5	0	3	1.5	7	0
231	4	0	2	0	2	0	4	2
232	0	3.5	0	0	0	0	0	0
233	0	0	1.5	0	0	0	2	1
234	1	1	1	0	0	0	1	1.5
235	2.5	1	2.5	2	2	4	2	2.5
237	0	0	2	0	0	0	3	0
238	8.5	1	2.5	0	1	0	3	4.5
239	1	0	2	0	1	0	3	1
240	0	1	0	0	0	0	2.5	2
241	0	0	0	0	0	0	2	2
243	1	1	5	1	1	0	4	3
244	0	0	0	0	0	0	2.5	3.5
245	0	0	2.5	1	0	1	3	4.5
246	6	1	2	0	0	0	3	3.5
247	6	0	1	0	0	0	3.5	1.5
248	5	0	4	0	0	3	5	3
250	7	0	2	0	0	0	2	2
253	0	2	4.5	0	2.5	0	5	2.5
254	5	0	1	0	0	0	2.5	2
255	5.5	0	2.5	0	1.5	1	7	5
256	8.5	1	3	3.5	0	2	4.5	3.5
257	2.5	0	0	0	0	0	2	1
258	0	1	2	0	1	0	4.5	2
259	1	3.5	2	0	0	0	2	2
261	10	0	8	0	0	0	7	5
262	6	2	2	0	0	0	3	3
264	0	0	0	0	0	0	2	0
267	1	4.5	2	0	0	0	2	0
268	0	2	2	0	0	1	4.5	2.5
269	9.5	8	2	0	1	0	4	3
270	1	5	1	0	0	0	2.5	3
271	0	1	3.5	0	2	2	5	4
272	0	6.5	2	0	0	0	4	2
275	1	2	2.5	0	2	0	4	1
276	0	0	1	0	0	0	2	0
277	0	0	2	0	0	1	3	2.5
278	3	4	2	0	1	0	4	3
279	5	6.5	2	1	2	0	2.5	3.5
280	8	0	7	0	0	0	4	4
282	1	0	0	0	0	0	2	0
283	0	1	2	0	0	0	2	0
285	0	1	2	0	0	1	4.5	3.5
286	2	6.5	2	2	4	0	8.5	2.5
287	0	1	2	0	0	0	3	1
288	2	0	2	0	0	0	2.5	2
289	2.5	0	0	0	0	0	2	2.5
290	7.5	0	3.5	0	2	0	5.5	1
291	0	0	2	0	0	0	2	1
294	2	1	3	0	0	0	2.5	2
296	0	2	0	0	0	0	4	5
297	3	6.5	0	0	0	1	3.5	3.5
300	2	1	1	0	0	2	2	2
301	0	0	1.5	0	0	0	2.25	2.25
302	0	0	0	0	0	0	1	2
303	5	0	0	0	0	0	2	2
304	3	3	3	0	0	3	5	2.5
305	2	2	3.5	0	4.5	2	6	3
306	4	2	4	0	1	0	5.5	3.5
307	2	5.5	1	0	2	0	5	3
308	7	0	0	0	0	0	5	4
309	3.5	0	2.5	0	3.5	1	7.5	3
311	10.5	0	2.5	0	0	0	5	2.5
312	0	1.5	2	0	0	0	2	2
313	0	0	2	2	2	0	4	2
314	0	5	3	0	0	0	0	0
316	0	0	1.5	0	0	0	1	1
317	3.5	0	3	2.5	0	4	5	4
318	0	0	2	0	0	0	2	0
319	4	0	3	0	0	0	4	4
320	0	0	2	0	0	0	4	3
323	0	0	1	0	0	0	2	1
324	4	1	2	0	0	1	4	4.5
325	2	0	2.5	0	3	0	5	2
326	0	1	2	0	0	0	2	2.5
327	1	0	2	0	2	0	5	3
328	6	0	0	0	0	0	2	0
329	2	0	2	0	0	0	5.5	2
330	5	4	2	1	4	2	5	3
331	3.5	0	2	0	0	0	2	2
332	5	0	1	0	0	1	5	2
333	3	1	2.5	0	2	0	2	3.5
334	2	2.5	5	1	6	2	2.5	3
335	0	0	1	0	0	0	0	0
336	4.5	0	0	0	0	0	2	1.5
338	2	2	8.5	4	6	2	5	4
339	1	1	2	0	0	0	2.5	2
340	3.5	0	2.5	0	3	0	5	3
341	0	0	2	1	0	5	4	5
342	0	0	2	0	0	0	2	0
343	0	0	0	0	0	0	2	0
344	6	0	2	0	4	0	7	5
345	10	0	2	0	0	0	3	5
346	0	1	3.5	0	1	0	2.5	4
348	1	2	2	0	0	0	3	1
349	0	5	2	0	2	0	3.5	3
350	0	1	2.5	0	3	2	5	3
351	1.5	0	3	0	0	1	4	1.5
352	0	4.5	7	0	3	1	7	4
353	0	0	1	0	0	0	2	2.5
354	4	2	2	0	0	3	4	3
355	1	0	3	0	0	0	4	3
357	0	0	2.5	0	0	0	2	1
358	3	0	1	0	2	0	2	1
359	2.5	5	2	0	1	0	4	4
360	4	10	2.5	0	1.5	1	5	5
361	7.5	4.5	2	0	1	0	4.5	0
362	0	0	0	0	0	0	2	0
363	2	1.5	3	0	2	1	4	3
364	2.5	0	4	0	1	0	5	1
365	1	1	2.5	0	1	0	4.5	2.5
366	0	0	2	0	1	0	3.5	0
367	2	2	2	0	1.5	0	3	2
368	7.5	0	2	0	2	0	0	3
369	4	0	2	0	0	2	3	0
370	0	0	0	0	0	0	2	1
372	1.5	0	2	0	0	0	2	0
373	5	0	0	0	2	0	4	0
375	0	1	2	0	2	0	3.5	2
376	4	0	0	0	0	0	0	1
377	5	0	2	0	0	0	2	0
378	3	0	1.5	0	0	0	1	2
379	0	0	2.5	0	0	0	2	1
380	2.5	0	2.5	0	1	2	3	2
381	9	0	4.5	2.5	0	0	5	4.5
382	0	0	2	0	0	0	3	0
383	7	0	2.5	0	0	0	2	2
384	0	0	5	0	0	0	2.5	2.5
385	3	0	1	0	0	0	2	2
386	11.5	1.5	3	0	0	2.5	9.5	6
387	0	10	2	3	6	2	5.5	3
388	8	0	5.5	0	1	0	4	4
390	6	0	3	0	0	0	2.5	2.5
391	5.5	0	5	0	0	0	4.5	1
392	3.5	1	2	0	0	0	4	3
393	2.5	2.5	4.5	0	2	0	8	3
395	0	1	1.5	0	0	0	4.5	2.5
396	2	0	2	0	0	0	3	2
397	0	2.5	3	0	3.5	0	1	2.5
399	0	3.5	0	0	2	0	2.5	1
400	0.5	1.25	1	0	0.5	0.5	1	1
